# Supplementary material for: Freezing of gait in Parkinson's disease is related to imbalanced stopping–related cortical activity
Source: Brain Commun. 2024 Aug 2;6(5):fcae259. doi: 10.1093/braincomms/fcae259 (PMC11369826; doi:10.1093/braincomms/fcae259)
Supplement: fcae259_Supplementary_Data [file fcae259_supplementary_data.zip]

Archive with 5 entries (5 files):
- Original_submission_decision_letter .pdf
- Original_submission_manuscript.pdf
- Original_submission_Response_to_reviewers_comments.pdf
- Revision_1_decision_letter.pdf
- SupplementaryMaterial.pdf
